# Supplementary material for: Warfarin sensitivity is associated with increased hospital mortality in critically Ill patients
Source: PLoS One. 2022 May 5;17(5):e0267966. doi: 10.1371/journal.pone.0267966 (PMC9070894; doi:10.1371/journal.pone.0267966)
Supplement: S1 File — (XLSX) [file pone.0267966.s003.xlsx]

## Sheet: Warfarin_HSNR
Gender (male =1)	Age	Age_factor	VKORC1_G_G	VKORC1_G_A	VKORC1_A_A	VKORC1_NA	CYP450_2C9_1_1	CYP450_2C9_1_2	CYP450_2C9_1_3	CYP450_2C9_2_2	CYP450_2C9_2_3	CYP450_2C9_3_3	X2C9.IM	X2C9.PM	CYP450_2C9_NA	Warfarin	Amiodarone	Height_cm	Weight_kg	simvastatin	atorvastatin	pitavastatin	pravastatin	crestor	Lovastatin	Statin	SR_index	White	Black or African American	Unknown
1	9	94	0	1	0	0	1	0	0	0	0	0	0	0	0	17.5	0	172.72	78.93	0	1	0	0	0	0	1	0	1	0	0
1	8	81	0	1	0	0	1	0	0	0	0	0	0	0	0	42	0	175.26	97.52	0	1	0	0	0	0	1	0	1	0	0
0	5	50	0	1	0	0	1	0	0	0	0	0	0	0	0	32.5	0	154.94	63.5	0	0	0	0	0	0	0	0	1	0	0
1	7	79	0	1	0	0	1	0	0	0	0	0	0	0	0	45	0	175.26	95.71	0	1	0	0	0	0	1	0	1	0	0
1	8	83	0	1	0	0	1	0	0	0	0	0	0	0	0	40	0	177.8	82.1	0	0	0	1	0	0	1	0	1	0	0
0	8	85	0	1	0	0	1	0	0	0	0	0	0	0	0	14	1	157.48	54.89	0	0	0	0	1	0	1	0	1	0	0
1	8	88	0	1	0	0	1	0	0	0	0	0	0	0	0	17.5	1	170.18	77.11	0	0	0	0	0	0	0	0	1	0	0
0	8	82	0	1	0	0	1	0	0	0	0	0	0	0	0	17.5	0	157.48	72.58	0	1	0	0	0	0	1	0	1	0	0
1	5	54	0	1	0	0	1	0	0	0	0	0	0	0	0	55	0	177.8	125.65	0	0	0	0	0	0	0	0	1	0	0
1	8	80	0	1	0	0	1	0	0	0	0	0	0	0	0	42	0	167.64	82.1	0	0	0	0	1	0	1	0	1	0	0
1	8	82	0	1	0	0	1	0	0	0	0	0	0	0	0	38	0	170.18	72.12	0	1	0	0	0	0	1	0	1	0	0
1	5	56	0	1	0	0	1	0	0	0	0	0	0	0	0	35	0	162.56	69.4	0	0	0	0	1	0	1	0	1	0	0
0	7	78	0	1	0	0	1	0	0	0	0	0	0	0	0	27.5	0	167.64	71.67	0	0	0	0	0	0	0	0	1	0	0
1	8	81	0	1	0	0	1	0	0	0	0	0	0	0	0	27.5	0	172.72	77.57	0	0	0	0	0	0	0	0	1	0	0
1	6	66	0	1	0	0	1	0	0	0	0	0	0	0	0	24	0	180.34	133.36	0	0	0	0	0	0	0	0	1	0	0
1	8	86	0	1	0	0	1	0	0	0	0	0	0	0	0	43.75	0	175.26	91.63	0	0	0	0	0	0	0	0	1	0	0
1	8	86	0	1	0	0	1	0	0	0	0	0	0	0	0	32	0	167.64	58.97	1	0	0	0	0	0	1	0	1	0	0
1	7	78	0	1	0	0	1	0	0	0	0	0	0	0	0	35	1	180.34	113.4	0	1	0	0	0	0	1	0	1	0	0
1	6	61	0	1	0	0	1	0	0	0	0	0	0	0	0	32.5	0	177.8	80.74	0	0	0	1	0	0	1	0	0	0	1
1	6	66	0	1	0	0	1	0	0	0	0	0	0	0	0	17.5	0	180.34	108.86	0	0	0	0	0	0	0	0	1	0	0
1	8	89	0	1	0	0	1	0	0	0	0	0	0	0	0	22	0	167.64	65.77	0	0	0	0	1	0	1	0	1	0	0
1	6	61	0	1	0	0	1	0	0	0	0	0	0	0	0	25	0	167.64	45.36	0	0	0	1	0	0	1	0	1	0	0
1	6	63	0	1	0	0	1	0	0	0	0	0	0	0	0	16	0	167.64	78.47	1	0	0	0	0	0	1	0	1	0	0
1	8	84	0	1	0	0	1	0	0	0	0	0	0	0	0	50	0	170.18	96.16	1	0	0	0	0	0	1	0	1	0	0
1	8	85	0	1	0	0	1	0	0	0	0	0	0	0	0	17.5	0	162.56	68.95	1	0	0	0	0	0	1	0	1	0	0
1	8	83	0	1	0	0	1	0	0	0	0	0	0	0	0	26.25	0	170.18	76.2	0	1	0	0	0	0	1	0	1	0	0
1	8	88	0	1	0	0	1	0	0	0	0	0	0	0	0	25	0	182.88	81.65	0	0	0	0	0	0	0	0	1	0	0
1	6	68	0	1	0	0	1	0	0	0	0	0	0	0	0	40	0	180.34	84.82	0	1	0	0	0	0	1	0	1	0	0
1	7	79	0	1	0	0	1	0	0	0	0	0	0	0	0	37.5	0	177.8	88.45	0	1	0	0	0	0	1	0	1	0	0
0	8	81	0	1	0	0	1	0	0	0	0	0	0	0	0	45	0	170.18	63.96	0	0	0	0	0	0	0	0	1	0	0
0	7	76	1	0	0	0	1	0	0	0	0	0	0	0	0	20	0	162.56	84.37	0	0	0	0	1	0	1	0	1	0	0
0	8	81	1	0	0	0	1	0	0	0	0	0	0	0	0	35	1	160.02	81.65	0	1	0	0	0	0	1	0	1	0	0
0	6	65	1	0	0	0	1	0	0	0	0	0	0	0	0	52.5	0	160.02	80.74	1	0	0	0	0	0	1	0	1	0	0
0	6	67	1	0	0	0	1	0	0	0	0	0	0	0	0	56	0	162.56	85.73	0	0	0	0	0	0	0	0	1	0	0
1	8	87	1	0	0	0	1	0	0	0	0	0	0	0	0	35	0	162.56	66.23	0	0	0	0	0	0	0	0	1	0	0
1	7	71	1	0	0	0	1	0	0	0	0	0	0	0	0	50	0	160.02	88.45	0	0	0	0	0	1	1	0	1	0	0
0	7	74	1	0	0	0	1	0	0	0	0	0	0	0	0	60	0	175.26	102.06	0	0	0	0	0	0	0	0	1	0	0
1	8	81	1	0	0	0	1	0	0	0	0	0	0	0	0	50	0	175.26	88.91	0	0	0	1	0	0	1	0	1	0	0
0	6	64	1	0	0	0	1	0	0	0	0	0	0	0	0	70	0	185.42	105.69	1	0	0	0	0	0	1	0	1	0	0
0	3	38	1	0	0	0	1	0	0	0	0	0	0	0	0	27.5	0	149.86	43.09	0	0	0	0	0	0	0	0	1	0	0
0	7	79	1	0	0	0	1	0	0	0	0	0	0	0	0	23	0	165.1	52.62	0	0	0	0	0	0	0	0	1	0	0
1	6	69	1	0	0	0	1	0	0	0	0	0	0	0	0	62.5	0	172.72	89.81	0	1	0	0	0	0	1	0	1	0	0
1	5	50	1	0	0	0	1	0	0	0	0	0	0	0	0	65	0	180.34	80.29	0	0	0	0	1	0	1	0	1	0	0
0	7	71	1	0	0	0	1	0	0	0	0	0	0	0	0	42	0	162.56	78.02	0	0	0	0	1	0	1	0	1	0	0
0	8	89	1	0	0	0	1	0	0	0	0	0	0	0	0	40	0	149.86	59.88	0	0	0	0	0	0	0	0	1	0	0
1	8	85	1	0	0	0	1	0	0	0	0	0	0	0	0	35	0	165.1	77.11	0	1	0	0	0	0	1	0	1	0	0
1	6	65	1	0	0	0	1	0	0	0	0	0	0	0	0	60	0	180.34	92.99	0	0	0	0	1	0	1	0	1	0	0
0	8	85	1	0	0	0	1	0	0	0	0	0	0	0	0	27.5	0	157.48	73.03	1	0	0	0	0	0	1	0	1	0	0
1	7	77	1	0	0	0	1	0	0	0	0	0	0	0	0	35	0	177.8	75.3	0	0	0	0	1	0	1	0	1	0	0
0	8	84	1	0	0	0	1	0	0	0	0	0	0	0	0	60	0	149.86	87.54	0	0	0	0	1	0	1	0	1	0	0
1	6	61	1	0	0	0	1	0	0	0	0	0	0	0	0	37.5	0	162.56	101.61	0	0	0	0	0	0	0	0	1	0	0
1	7	79	1	0	0	0	1	0	0	0	0	0	0	0	0	33	0	180.34	96.16	0	1	0	0	0	0	1	0	1	0	0
1	5	50	1	0	0	0	1	0	0	0	0	0	0	0	0	60	0	175.26	122.47	0	0	0	0	0	0	0	0	0	1	0
0	9	92	1	0	0	0	0	1	0	0	0	0	1	0	0	21	0	165.1	73.94	0	1	0	0	0	0	1	0	1	0	0
1	5	55	1	0	0	0	0	1	0	0	0	0	1	0	0	35	0	172.72	94.35	1	0	0	0	0	0	1	0	1	0	0
0	6	69	1	0	0	0	0	1	0	0	0	0	1	0	0	22.5	1	167.64	91.63	0	1	0	0	0	0	1	0	1	0	0
0	7	72	1	0	0	0	0	1	0	0	0	0	1	0	0	42	0	154.94	68.04	0	0	0	0	0	0	0	0	1	0	0
0	8	80	1	0	0	0	0	1	0	0	0	0	1	0	0	16.25	1	162.56	54.43	0	0	0	0	0	0	0	0	1	0	0
0	7	72	1	0	0	0	0	1	0	0	0	0	1	0	0	25	0	162.56	73.48	1	0	0	0	0	0	1	0	1	0	0
1	7	77	0	0	1	0	1	0	0	0	0	0	0	0	0	9	1	160.02	76.2	1	0	0	0	0	0	1	1	1	0	0
1	8	80	0	0	1	0	1	0	0	0	0	0	0	0	0	10	0	160.02	74.84	1	0	0	0	0	0	1	1	1	0	0
1	8	83	0	0	1	0	1	0	0	0	0	0	0	0	0	27.5	0	147.32	75.75	0	1	0	0	0	0	1	1	1	0	0
0	7	70	0	0	1	0	1	0	0	0	0	0	0	0	0	35	0	160.02	83.46	0	0	0	0	1	0	1	1	1	0	0
1	6	60	0	0	1	0	1	0	0	0	0	0	0	0	0	32.5	0	187.96	101.61	1	0	0	0	0	0	1	1	1	0	0
1	7	73	0	0	1	0	1	0	0	0	0	0	0	0	0	26	0	177.8	122.47	0	0	0	0	1	0	1	1	1	0	0
1	7	79	0	0	1	0	1	0	0	0	0	0	0	0	0	12	0	180.34	128.37	0	0	0	0	0	0	0	1	1	0	0
1	6	64	0	0	1	0	1	0	0	0	0	0	0	0	0	20	0	182.88	94.35	1	0	0	0	0	0	1	1	1	0	0
0	8	83	0	0	1	0	1	0	0	0	0	0	0	0	0	10	0	157.48	95.26	0	0	0	0	0	0	0	1	1	0	0
0	9	90	0	0	1	0	0	1	0	0	0	0	1	0	0	8	0	162.56	59.88	0	0	0	0	1	0	1	1	1	0	0
0	7	70	0	0	1	0	0	1	0	0	0	0	1	0	0	10	0	180.34	109.77	0	0	0	1	0	0	1	1	1	0	0
0	7	78	0	0	1	0	0	1	0	0	0	0	1	0	0	15	0	162.56	73.94	0	0	0	0	0	0	0	1	1	0	0
1	7	76	0	1	0	0	0	1	0	0	0	0	1	0	0	20	0	170.18	78.02	0	0	0	0	1	0	1	1	1	0	0
1	8	80	0	1	0	0	0	1	0	0	0	0	1	0	0	40	0	177.8	104.33	0	1	0	0	0	0	1	1	1	0	0
1	6	64	0	1	0	0	0	1	0	0	0	0	1	0	0	32.5	0	170.18	99.79	1	0	0	0	0	0	1	1	1	0	0
1	7	77	0	1	0	0	0	1	0	0	0	0	1	0	0	40	0	180.34	107.05	0	0	0	0	0	0	0	1	1	0	0
1	8	82	0	1	0	0	0	1	0	0	0	0	1	0	0	16.25	0	165.1	69.4	0	1	0	0	0	0	1	1	1	0	0
1	8	85	0	1	0	0	0	1	0	0	0	0	1	0	0	27.5	0	175.26	84.37	0	0	0	0	0	0	0	1	1	0	0
1	9	90	0	1	0	0	0	1	0	0	0	0	1	0	0	17	0	182.88	80.74	1	0	0	0	0	0	1	1	1	0	0
0	7	79	0	1	0	0	0	1	0	0	0	0	1	0	0	18	0	172.72	79.38	0	0	0	0	1	0	1	1	1	0	0
0	8	84	0	1	0	0	0	1	0	0	0	0	1	0	0	14.5	0	152.4	54.89	0	1	0	0	0	0	1	1	1	0	0
1	5	59	0	1	0	0	0	1	0	0	0	0	1	0	0	35	1	172.72	113.4	0	0	0	0	0	0	0	1	1	0	0
1	6	66	0	1	0	0	0	1	0	0	0	0	1	0	0	17.5	0	187.96	92.53	0	1	0	0	0	0	1	1	1	0	0
1	7	78	0	1	0	0	0	1	0	0	0	0	1	0	0	17.5	0	175.26	67.13	0	1	0	0	0	0	1	1	1	0	0
0	9	94	0	1	0	0	0	0	1	0	0	0	1	0	0	11	1	147.32	53.07	0	0	0	0	0	0	0	1	1	0	0
0	7	71	0	1	0	0	0	0	1	0	0	0	1	0	0	19	0	165.1	69.85	0	0	0	0	0	0	0	1	1	0	0
1	8	81	0	1	0	0	0	0	1	0	0	0	1	0	0	17.5	0	172.72	94.35	0	0	0	1	0	0	1	1	1	0	0
0	8	82	0	1	0	0	0	0	1	0	0	0	1	0	0	35	0	172.72	67.59	1	0	0	0	0	0	1	1	1	0	0
1	6	65	0	1	0	0	0	0	1	0	0	0	1	0	0	25	0	170.18	99.79	0	0	0	0	0	0	0	1	1	0	0
0	8	87	0	1	0	0	0	0	1	0	0	0	1	0	0	15	0	162.56	90.72	1	0	0	0	0	0	1	1	1	0	0
0	8	89	0	1	0	0	0	0	1	0	0	0	1	0	0	17	0	177.8	69.85	1	0	0	0	0	0	1	1	1	0	0
0	8	82	0	1	0	0	0	0	1	0	0	0	1	0	0	17.5	0	157.48	62.14	0	0	0	0	0	0	0	1	1	0	0
0	7	79	0	1	0	0	0	0	1	0	0	0	1	0	0	35	0	165.1	73.03	0	0	0	0	0	0	0	1	1	0	0
1	8	85	0	1	0	0	0	0	1	0	0	0	1	0	0	14	0	170.18	75.3	0	1	0	0	0	0	1	1	1	0	0
1	8	84	1	0	0	0	0	0	1	0	0	0	1	0	0	37.5	1	173.99	81.65	0	0	0	0	0	0	0	1	1	0	0
0	7	73	1	0	0	0	0	0	1	0	0	0	1	0	0	45	0	168.91	109.77	0	0	0	0	0	0	0	1	1	0	0
0	8	85	1	0	0	0	0	0	1	0	0	0	1	0	0	14	0	160.02	57.61	0	0	0	1	0	0	1	1	1	0	0
1	6	66	1	0	0	0	0	0	1	0	0	0	1	0	0	20	0	187.96	90.72	1	0	0	0	0	0	1	1	1	0	0
1	8	80	1	0	0	0	0	0	0	1	0	0	0	1	0	32.5	0	165.1	80.97	0	1	0	0	0	0	1	1	1	0	0
0	6	65	1	0	0	0	0	0	0	0	1	0	0	1	0	25	0	165.1	114.76	0	1	0	0	0	0	1	1	1	0	0
0	6	66	0	0	1	0	0	0	1	0	0	0	1	0	0	11	0	167.64	63.96	0	1	0	0	0	0	1	1	1	0	0
1	4	48	0	0	1	0	0	0	1	0	0	0	1	0	0	20	0	167.64	61.69	0	0	0	0	0	0	0	1	1	0	0
1	7	77	0	0	1	0	0	0	1	0	0	0	1	0	0	12	0	167.64	63.5	0	0	0	0	0	0	0	1	1	0	0
0	8	84	0	0	1	0	0	0	1	0	0	0	1	0	0	14	0	149.86	74.84	1	0	0	0	0	0	1	1	1	0	0
1	7	79	0	0	1	0	0	0	1	0	0	0	1	0	0	14	0	180.34	111.59	1	0	0	0	0	0	1	1	1	0	0
0	8	86	0	1	0	0	0	0	0	0	1	0	0	1	0	8.75	0	170.18	77.11	0	0	0	1	0	0	1	1	1	0	0
0	9	92	0	1	0	0	0	0	0	0	1	0	0	1	0	11.25	0	170.18	57.61	0	0	0	0	0	0	0	1	1	0	0
